# Supplementary material for: Assemblages of certain benthic molluscs along the southwestern Atlantic: from subtidal to deep sea
Source: BMC Ecol. 2019 Nov 27;19:49. doi: 10.1186/s12898-019-0263-7 (PMC6880383; doi:10.1186/s12898-019-0263-7)
Supplement: Supplementary file 2 — Additional file 2. Description of data: Stations where invertebrate material was sampled with latitude, longitude and depth. [file 12898_2019_263_MOESM2_ESM.xlsx]

## Sheet: Sheet1
Additional file 2
Stations where invertebrate material was sampled with latitude, longitude and depth
Familiy	Species	Depth	Latitude	Longitude
Buccinidae	Parabuccinum rauscherti	1395	-37.8277	-54.1324
Cochlespiridae	Aforia goniodes	1395	-37.8277	-54.1324
Mathildidae	Mathilda sp.	1395	-37.8277	-54.1324
Cochlespiridae	Aforia goniodes	1398	-37.8281	-54.0873
Mopaliidae	Placiphorella sp.	1398	-37.8281	-54.0873
Leptochitonidae	Leptochiton sp.	1950	-37.8615	-54.1758
Naticidae	Falsilunatia eltanini	1950	-37.8615	-54.1758
Buccinidae	Parabuccinum rauscherti	1584	-37.8617	-54.0764
Mathildidae	Mathilda sp.	1712	-37.8692	-53.8597
Naticidae	Falsilunatia eltanini	1712	-37.8692	-53.8597
Buccinidae	Parabuccinum rauscherti	1738	-37.8717	-53.9572
Mathilidae	Mathilda sp.	1738	-37.8717	-53.9572
Muricidae	Trophon cf. mucrone	1738	-37.8717	-53.9572
Naticidae	Falsilunatia eltanini	1763	-37.8769	-53.9041
Buccinidae	Argeneuthria varicosa	780	-37.8926	-54.7157
Buccinidae	Meteuthria batialis	780	-37.8926	-54.7157
Buccinidae	Parabuccinum bisculptum	780	-37.8926	-54.7157
Cochlespiridae	Aforia obesa	780	-37.8926	-54.7157
Volutidae	Odontocymbiola pescalia	780	-37.8926	-54.7157
Volutidae	Provocator corderoi	780	-37.8926	-54.7157
Buccinidae	Argeneuthria varicosa	998	-37.8973	-54.5076
Buccinidae	Meteuthria batialis	998	-37.8973	-54.5076
Cochlespiridae	Aforia goniodes	998	-37.8973	-54.5076
Cochlespiridae	Aforia obesa	998	-37.8973	-54.5076
Naticidae	Falsilunatia carcellesi	2419.6	-37.9034	-54.0436
Naticidae	Falsilunatia eltanini	2419.6	-37.9034	-54.0436
Volutidae	Provocator corderoi	1404	-37.9197	-54.2316
Naticidae	Falsilunatia eltanini	1853	-37.9363	-54.0738
Buccinidae	Parabuccinum rauscherti	1508	-37.9448	-54.1833
Mathilidae	Mathilda sp.	1508	-37.9448	-54.1833
Ranellidae	Fusitriton magellanicus	1025.45	-37.9486	-54.524
Volutidae	Odontocymbiola pescalia	291	-37.953	-55.1843
Marginellidae	Volvarina warrenii	528.63	-37.9623	-55.1409
Volutidae	Odontocymbiola pescalia	528.63	-37.9623	-55.1409
Naticidae	Falsilunatia carcellesi	1310	-37.9638	-54.2715
Cochlespiridae	Aforia obesa	647.22	-37.9643	-54.9568
Muricidae	Trophon clenchi	647.22	-37.9643	-54.9568
Naticidae	Falsilunatia eltanini	647.22	-37.9643	-54.9568
Volutidae	Odontocymbiola pescalia	647.22	-37.9643	-54.9568
Volutidae	Provocator corderoi	647.22	-37.9643	-54.9568
Buccinidae	Argeneuthria varicosa	1144	-37.9651	-54.532
Buccinidae	Parabuccinum bisculptum	1144	-37.9651	-54.532
Buccinidae	Parabuccinum rauscherti	1144	-37.9651	-54.532
Cochlespiridae	Aforia goniodes	1144	-37.9651	-54.532
Marginellidae	Volvarina sp. 1	1144	-37.9651	-54.532
Mathilidae	Mathilda sp.	1144	-37.9651	-54.532
Naticidae	Falsilunatia eltanini	1144	-37.9651	-54.532
Buccinidae	Parabuccinum bisculptum	1144	-37.9676	-54.5286
Buccinidae	Parabuccinum rauscherti	1144	-37.9676	-54.5286
Fasciolariidae	Fasciolaria insularis	1144	-37.9676	-54.5286
Leptochitonidae	Leptochiton medinae	1144	-37.9676	-54.5286
Leptochitonidae	Leptochiton sp.	1099	-37.9676	-54.5286
Mopaliidae	Nuttallochiton martiali	1099	-37.9676	-54.5286
Naticidae	Falsilunatia eltanini	1144	-37.9676	-54.5286
Buccinidae	Pareuthria venustula	530	-37.9723	-55.1486
Cochlespiridae	Aforia goniodes	530	-37.9723	-55.1486
Leptochitonidae	Leptochiton sp.	530	-37.9723	-55.1486
Marginellidae	Volvarina warrenii	530	-37.9723	-55.1486
OLividae	Micrancilla longispira	530	-37.9723	-55.1486
Volutidae	Odontocymbiola pescalia	530	-37.9723	-55.1486
Buccinidae	Americominella longisetosa	527.65	-37.9775	-55.1517
Buccinidae	Argeneuthria varicosa	527.65	-37.9775	-55.1517
Buccinidae	Pareuthria venustula	527.65	-37.9775	-55.1517
Leptochitonidae	Leptochiton kerguelensis	527.65	-37.9775	-55.1517
Ranellidae	Fusitriton magellanicus	527.65	-37.9775	-55.1517
Muricidae	Trophon ohlini	308	-37.9783	-55.1983
Naticidae	Falsilunatia eltanini	308	-37.9783	-55.1983
Ranellidae	Fusitriton magellanicus	308	-37.9783	-55.1983
Volutidae	Odontocymbiola pescalia	308	-37.9783	-55.1983
Buccinidae	Parabuccinum rauscherti	877	-37.9852	-54.6856
Buccinidae	Americominella longisetosa	854	-37.9876	-54.6906
Leptochitonidae	Leptochiton sp.	854	-37.9876	-54.6906
Muricidae	Trophon acanthodes	854	-37.9876	-54.6906
Muricidae	Trophon clenchi	854	-37.9876	-54.6906
Ranellidae	Fusitriton magellanicus	854	-37.9876	-54.6906
Buccinidae	Argeneuthria varicosa	250	-37.9943	-55.2175
Marginellidae	Volvarina warrenii	250	-37.9943	-55.2175
Muricidae	Trophon columbarioides	250	-37.9943	-55.2175
Naticidae	Falsilunatia carcellesi	250	-37.9943	-55.2175
Naticidae	Falsilunatia eltanini	1770	-37.9943	-55.2175
Ranellidae	Fusitriton magellanicus	250	-37.9943	-55.2175
Volutidae	Adelomelon ancilla	250	-37.9943	-55.2175
Volutidae	Odontocymbiola pescalia	250	-37.9943	-55.2175
Volutidae	Provocator corderoi	250	-37.9943	-55.2175
Buccinidae	Argeneuthria varicosa	851.98	-37.9951	-54.6976
Buccinidae	Meteuthria batialis	851.98	-37.9951	-54.6976
Buccinidae	Parabuccinum bisculptum	851.98	-37.9951	-54.6976
Buccinidae	Parabuccinum rauscherti	851.98	-37.9951	-54.6976
Cochlespiridae	Aforia goniodes	851.98	-37.9951	-54.6976
Cochlespiridae	Aforia obesa	851.98	-37.9951	-54.6976
Marginellidae	Volvarina sp.2	851.98	-37.9951	-54.6976
Marginellidae	Volvarina warrenii	851.98	-37.9951	-54.6976
Muricidae	Trophon columbarioides	851.98	-37.9951	-54.6976
Naticidae	Falsilunatia eltanini	851.98	-37.9951	-54.6976
Volutidae	Odontocymbiola pescalia	851.98	-37.9951	-54.6976
Volutidae	Provocator corderoi	851.98	-37.9951	-54.6976
Muricidae	Trophon columbarioides	319.29	-37.9967	-55.208
Naticidae	Falsilunatia eltanini	319.29	-37.9967	-55.208
Volutidae	Odontocymbiola pescalia	319.29	-37.9967	-55.208
Buccinidae	Parabuccinum rauscherti	1275	-37.9975	-54.4034
Leptochitonidae	Leptochiton kerguelensis	1275	-37.9975	-54.4034
Leptochitonidae	Leptochiton medinae	1275	-37.9975	-54.4034
Leptochitonidae	Leptochiton kerguelensis	1200	-38.0083	-54.4178
Leptochitonidae	Leptochiton sp.	1200	-38.0083	-54.4178
Muricidae	Trophon cf. mucrone	1200	-38.0083	-54.4178
Buccinidae	Meteuthria batialis	1006	-38.0164	-54.5054
Buccinidae	Parabuccinum bisculptum	1006	-38.0164	-54.5054
Cochlespiridae	Aforia obesa	1006	-38.0164	-54.5054
Fasciolariidae	Fasciolaria insularis	1006	-38.0164	-54.5054
Marginellidae	Volvarina warrenii	1006	-38.0164	-54.5054
Naticidae	Falsilunatia eltanini	1006	-38.0164	-54.5054
Olividae	Micrancilla longispira	1006	-38.0164	-54.5054
Volutidae	Odontocymbiola pescalia	1006	-38.0164	-54.5054
Volutidae	Provocator corderoi	1006	-38.0164	-54.5054
Volutidae	Zidona palliata	1006	-38.0164	-54.5054
Buccinidae	Parabuccinum rauscherti	1498.1	-38.0188	-54.1019
Ranellidae	Fusitriton magellanicus	1498.1	-38.0188	-54.1019
Leptochitonidae	Leptochiton sp.	2958	-38.0207	-53.6851
Buccinidae	Parabuccinum bisculptum	2212	-38.0241	-53.8502
Cochlespiridae	Aforia goniodes	2212	-38.0241	-53.8502
Marginellidae	Volvarina dozei	2212	-38.0241	-53.8502
Volutidae	Tractolira tenebrosa	2212	-38.0241	-53.8502
Buccinidae	Americominella longisetosa	997	-38.0272	-54.5046
Cochlespiridae	Aforia goniodes	997	-38.0272	-54.5046
Cochlespiridae	Aforia obesa	997	-38.0272	-54.5046
Fasciolariidae	Fasciolaria insularis	997	-38.0272	-54.5046
Volutidae	Odontocymbiola pescalia	997	-38.0272	-54.5046
Volutidae	Provocator corderoi	997	-38.0272	-54.5046
Volutidae	Zidona palliata	997	-38.0272	-54.5046
Naticidae	Falsilunatia eltanini	1600.6	-38.0317	-53.9734
Buccinidae	Parabuccinum bisculptum	2934	-38.0319	-53.6545
Laubierinidae	Laubierina peregrinator	2934	-38.0319	-53.6545
Naticidae	Falsilunatia eltanini	2934	-38.0319	-53.6545
Raphitomidae	Theta lyronuclea	2934	-38.0319	-53.6545
Scaphandridae	Scaphander sp.	2934	-38.0319	-53.6545
Volutidae	Tractolira germonae	2934	-38.0319	-53.6545
Mathildidae	Mathilda sp.	1301	-38.127	-54.1766
Naticidae	Falsilunatia carcellesi	2081.5	-38.1345	-53.845
Naticidae	Falsilunatia eltanini	2081.5	-38.1345	-53.845
Chaetopleuridae	Chaetopleura angulata	35	-38.1635	-57.2822
Chaetopleuridae	Chaetopleura angulata	42	-38.1733	-57.2162
Chaetopleuridae	Chaetopleura isabellei	42	-38.1733	-57.2162
Chaetopleuridae	Chaetopleura angulata	38	-38.2293	-57.2549
Chaetopleuridae	Chaetopleura isabellei	38	-38.2293	-57.2549
Volutidae	Adelomelon ancilla	38	-38.2293	-57.2549
Chaetopleuridae	Chaetopleura isabellei	57	-38.2488	-57.0281
Leptochitonidae	Leptochiton medinae	57	-38.2488	-57.0281
Chaetopleuridae	Chaetopleura isabellei	52	-38.2501	-57.1808
Calyptraeidae	Trochita pileus	70.5	-38.308	-56.9828
Chaetopleuridae	Chaetopleura angulata	70.5	-38.308	-56.9828
Chaetopleuridae	Chaetopleura isabellei	70.5	-38.308	-56.9828
Ranellidae	Fusitriton magellanicus	96.74	-38.7763	-55.8438
Calyptraeidae	Trochita pileolus	97	-38.8147	-55.8339
Calyptraeidae	Trochita pileus	97	-38.8147	-55.8339
Marginellidae	Volvarina warrenii	97	-38.8147	-55.8339
Volutidae	Adelomelon ancilla	97	-38.8147	-55.8339
Calyptraeidae	Trochita pileus	145	-38.8485	-55.5764
Ranellidae	Fusitriton magellanicus	145	-38.8485	-55.5764
Calyptraeidae	Trochita pileolus	115	-38.8497	-55.6518
Calyptraeidae	Trochita pileus	115	-38.8497	-55.6518
Marginellidae	Volvarina warrenii	115	-38.8497	-55.6518
Ranellidae	Fusitriton magellanicus	115	-38.8497	-55.6518
Marginellidae	Volvarina warrenii	138	-53.1396	-65.0601
Marginellidae	Volvarina warrenii	137	-53.15	-65.05
Callochitonidae	Callochiton puniceus	40	-53.4316	-67.8187
Calyptraeidae	Trochita pileus	40	-53.4316	-67.8187
Leptochitonidae	Leptochiton medinae	40	-53.4316	-67.8187
Volutidae	Odontocymbiola magellanica	40	-53.4316	-67.8187
Callochitonidae	Callochiton puniceus	43	-53.4335	-67.8087
Leptochitonidae	Leptochiton medinae	43	-53.4335	-67.8087
Volutidae	Odontocymbiola magellanica	43	-53.4335	-67.8087
Callochitonidae	Callochiton puniceus	121	-53.434	-67.8154
Mopaliidae	Nuttallochiton martiali	121	-53.434	-67.8154
Calyptraeidae	Trochita pileus	39	-53.4439	-67.7801
Volutidae	Odontocymbiola pescalia	588	-53.4464	-61.8187
Callochitonidae	Callochiton puniceus	61	-53.458	-67.6105
Callochitonidae	Callochiton puniceus	56	-53.465	-67.6003
Calyptraeidae	Trochita pileolus	52	-53.465	-67.6003
Calyptraeidae	Trochita pileus	52	-53.465	-67.6003
Callochitonidae	Callochiton puniceus	77	-53.5	-67.1419
Mopaliidae	Nuttallochiton martiali	77	-53.5	-67.1419
Callochitonidae	Callochiton puniceus	75	-53.5128	-67.2122
Mopaliidae	Nuttallochiton martiali	75	-53.5128	-67.2122
Marginellidae	Volvarina warrenii	513	-53.5157	-63.0435
Volutidae	Odontocymbiola pescalia	513	-53.5157	-63.0435
Callochitonidae	Callochiton puniceus	67	-53.5297	-67.3719
Marginellidae	Volvarina dozei	280	-53.5426	-63.9789
Marginellidae	Volvarina warrenii	280	-53.5426	-63.9789
Callochitonidae	Callochiton puniceus	84	-53.5699	-66.5291
Calyptraeidae	Trochita pileolus	84	-53.5699	-66.5291
Mopaliidae	Nuttallochiton martiali	84	-53.5699	-66.5291
Mopaliidae	Nuttalochiton hyadesi	263	-53.5803	-63.9716
Calyptraeidae	Trochita pileolus	51	-53.5835	-66.5928
Calyptraeidae	Trochita pileus	51	-53.5835	-66.5928
Calyptraeidae	Trochita pileolus	48	-53.6057	-66.6445
Calyptraeidae	Trochita pileus	48	-53.6057	-66.6445
Buccinidae	Americominella longisetosa	646	-53.6599	-61.6134
Marginellidae	Volvarina warrenii	646	-53.6599	-61.6134
Muricidae	Trophon columbarioides	646	-53.6599	-61.6134
Volutidae	Odontocymbiola pescalia	646	-53.6599	-61.6134
Buccinidae	Parabuccinum rauscherti	646	-53.6725	-61.6375
Marginellidae	Volvarina warrenii	565	-53.7084	-61.6739
Volutidae	Argentovoluta bottai	610	-53.7173	-61.7274
Marginellidae	Volvarina warrenii	139	-53.73	-64.4989
Callochitonidae	Callochiton puniceus	197	-53.815	-61.3196
Callochitonidae	Callochiton puniceus	209	-53.8218	-61.4731
Mopaliidae	Nuttalochiton hyadesi	209	-53.8218	-61.4731
Callochitonidae	Callochiton puniceus	58	-53.8508	-67.0561
Mopaliidae	Nuttallochiton martiali	58	-53.8508	-67.0561
Volutidae	Odontocymbiola magellanica	58	-53.8508	-67.0561
Volutidae	Adelomelon ancilla	180	-53.8603	-61.3647
Volutidae	Odontocymbiola pescalia	180	-53.8603	-61.3647
Callochitonidae	Callochiton puniceus	50	-53.9217	-67.0835
Calyptraeidae	Trochita pileolus	50	-53.9217	-67.0835
Callochitonidae	Callochiton puniceus	196	-53.9293	-61.5452
Callochitonidae	Callochiton puniceus	83	-53.9556	-66.153
Callochitonidae	Callochiton puniceus	50	-53.9777	-67.0053
Calyptraeidae	Trochita pileus	50	-53.9777	-67.0053
Callochitonidae	Callochiton puniceus	140	-54.0521	-61
Callochitonidae	Callochiton puniceus	122	-54.0892	-60.6979
Callochitonidae	Callochiton puniceus	122	-54.0892	-60.6979
Calyptraeidae	Trochita pileus	122	-54.0892	-60.6979
Muricidae	Trophon ohlini	122	-54.0892	-60.6979
Callochitonidae	Callochiton puniceus	128	-54.1076	-60.8796
Callochitonidae	Callochiton puniceus	128	-54.1076	-60.8796
Muricidae	Trophon ohlini	128	-54.1076	-60.8796
Callochitonidae	Callochiton puniceus	120	-54.1095	-60.7097
Muricidae	Trophon ohlini	120	-54.1095	-60.7097
Callochitonidae	Callochiton puniceus	100	-54.1617	-58.3246
Callochitonidae	Callochiton puniceus	54	-54.1933	-66.5854
Callochitonidae	Callochiton puniceus	139	-54.1933	-66.5854
Leptochitonidae	Leptochiton medinae	139	-54.1933	-66.5854
Mopaliidae	Nuttallochiton martiali	54	-54.1933	-66.5854
Callochitonidae	Callochiton puniceus	82	-54.193	-65.9602
Mopaliidae	Nuttallochiton martiali	82	-54.1935	-65.9602
Mopaliidae	Nuttallochiton martiali	76	-542.438	-65.9454
Muricidae	Microdeuthria michaelseni	202	-54.2507	-61.5913
Callochitonidae	Callochiton puniceus	45	-54.2828	-66.3883
Calyptraeidae	Trochita pileolus	45	-54.2828	-66.3883
Calyptraeidae	Trochita pileus	45	-54.2828	-66.3883
Mopaliidae	Nuttallochiton martiali	45	-54.2828	-66.3883
Buccinidae	Argeneuthria cerealis	56	-54.2891	-66.2589
Calyptraeidae	Trochita pileolus	56	-54.2891	-66.2589
Marginellidae	Volvarina warrenii	56	-54.2891	-66.2589
Muricidae	Trophon plicatus	56	-54.2891	-66.2589
Ranellidae	Fusitriton magellanicus	56	-54.2891	-66.2589
Volutidae	Odontocymbiola magellanica	122	-54.3319	-64.2376
Callochitonidae	Callochiton puniceus	96	-54.3332	-59.9871
Calyptraeidae	Trochita pileus	96	-54.3332	-59.9871
Calyptraeidae	Trochita pileolus	96	-54.3336	-59.9765
Muricidae	Trophon ohlini	96	-54.3336	-59.9765
Callochitonidae	Callochiton puniceus	74	-54.3379	-65.7715
Callochitonidae	Callochiton puniceus	93	-54.34	-59.8582
Callochitonidae	Callochiton puniceus	104	-54.3461	-60.3461
Volutidae	Odontocymbiola pescalia	87	-54.3727	-59.7002
Volutidae	Provocator corderoi	87	-54.3727	-59.7002
Marginellidae	Volvarina warrenii	293	-54.3904	-63.3238
Volutidae	Odontocymbiola pescalia	293	-54.3904	-63.3238
Callochitonidae	Callochiton puniceus	136	-54.4037	-58.4712
Fasciolariidae	Fasciolaria insularis	483	-54.4055	-62.8212
Marginellidae	Volvarina warrenii	483	-54.4055	-62.8212
Volutidae	Odontocymbiola magellanica	101	-54.4071	-60.5717
Callochitonidae	Callochiton puniceus	101	-54.4071	-60.5717
Callochitonidae	Callochiton puniceus	117	-54.4133	-59.1136
Callochitonidae	Callochiton puniceus	137	-54.4158	-58.5151
Callochitonidae	Callochiton puniceus	69	-54.4256	-59.7106
ChitonoidaE	Tonicia lebruni	69	-54.4256	-59.7106
Mopaliidae	Nuttalochiton hyadesi	487	-54.4258	-62.7381
Callochitonidae	Callochiton puniceus	138	-54.4267	-58.5568
Mopaliidae	Nuttalochiton hyadesi	138	-54.4267	-58.5568
Muricidae	Trophon ohlini	101	-54.4295	-60.6477
Callochitonidae	Callochiton puniceus	91	-54.435	-59.5043
Muricidae	Trophon ohlini	91	-54.435	-59.5043
Mopaliidae	Nuttalochiton hyadesi	94	-54.4414	-59.5001
Callochitonidae	Callochiton puniceus	100	-54.4543	-60.9803
Calyptraeidae	Trochita pileus	106	-54.4688	-64.9911
Callochitonidae	Callochiton puniceus	100	-54.4799	-60.9348
Mopaliidae	Nuttalochiton hyadesi	100	-54.4799	-60.9348
Mopaliidae	Nuttalochiton hyadesi	113	-54.4842	-60.9673
Callochitonidae	Callochiton puniceus	109	-54.4994	-59.8589
Marginellidae	Volvarina warrenii	109	-54.4994	-59.8589
Muricidae	Trophon ohlini	109	-54.4994	-59.8589
Callochitonidae	Callochiton puniceus	107	-54.5018	-64.2016
Buccinidae	Parabuccinum polyspeirum	461	-54.5241	-62.9889
Fasciolariidae	Fasciolaria insularis	461	-54.5241	-62.9889
Marginellidae	Volvarina warrenii	461	-54.5241	-62.9889
Muricidae	Trophon clenchi	461	-54.5241	-62.9889
Muricidae	Trophon ohlini	461	-54.5241	-62.9889
Naticidae	Falsilunatia carcellesi	461	-54.5241	-62.9889
Marginellidae	Volvarina warrenii	373	-54.5267	-63.2622
Marginellidae	Volvarina warrenii	137	-54.528	-61.4663
Muricidae	Trophon ohlini	125	-54.532	-61.4385
Callochitonidae	Callochiton puniceus	98	-54.5433	-60.0213
Callochitonidae	Callochiton puniceus	135	-54.5887	-58.5472
Calyptraeidae	Trochita pileus	289	-54.5892	-61.5863
Fasciolariidae	Fasciolaria insularis	289	-54.5892	-61.5863
Muricidae	Trophon clenchi	289	-54.5892	-61.5863
Muricidae	Trophon ohlini	289	-54.5892	-61.5863
Callochitonidae	Callochiton puniceus	134	-54.5929	-58.5484
Mopaliidae	Nuttalochiton hyadesi	134	-54.5929	-58.5484
Buccinidae	Americominella longisetosa	608	-54.5984	-62.8553
Buccinidae	Parabuccinum polyspeirum	608	-54.5984	-62.8553
Buccinidae	Pareuthria venustula	608	-54.5984	-62.8553
Cochlespiridae	Aforia goniodes	608	-54.5984	-62.8553
Fasciolariidae	Fasciolaria insularis	608	-54.5984	-62.8553
Marginellidae	Volvarina warrenii	608	-54.5984	-62.8553
Muricidae	Trophon clenchi	608	-54.5984	-62.8553
Volutidae	Miomelon scoresbyanum	608	-54.5984	-62.8553
Volutidae	Odontocymbiola pescalia	608	-54.5984	-62.8553
Mopaliidae	Nuttalochiton hyadesi	415	-54.6167	-61.4208
Ranellidae	Fusitriton magellanicus	78	-54.6228	-64.0564
Cochlespiridae	Aforia goniodes	202	-54.6247	-61.1525
Muricidae	Trophon ohlini	202	-54.6247	-61.1525
Volutidae	Provocator corderoi	202	-54.6247	-61.1525
Volutidae	Zidona palliata	422	-54.6398	-61.4377
Callochitonidae	Callochiton puniceus	143	-54.6541	-63.8097
Muricidae	Trophon parodizi	143	-54.6541	-63.8097
Volutidae	Miomelon scoresbyanum	681	-54.6965	-62.7867
Callochitonidae	Callochiton puniceus	177	-54.747	-59.9476
Mopaliidae	Nuttalochiton hyadesi	177	-54.747	-59.9476
Callochitonidae	Callochiton puniceus	174	-54.7566	-59.8508
Marginellidae	Volvarina warrenii	174	-54.7566	-59.8508
Marginellidae	Volvarina warrenii	187	-54.7593	-59.8866
Muricidae	Trophon ohlini	187	-54.7593	-59.8866
Callochitonidae	Callochiton puniceus	187	-54.7593	-59.8866
Callochitonidae	Callochiton puniceus	183	-54.7593	-59.8866
Mopaliidae	Nuttalochiton hyadesi	183	-54.7593	-59.8866
Mopaliidae	Nuttalochiton hyadesi	187	-54.7593	-59.8866
Marginellidae	Volvarina warrenii	182	-54.7596	-59.8689
Mopaliidae	Nuttalochiton hyadesi	182	-54.7596	-59.8689
Callochitonidae	Callochiton puniceus	182	-54.7596	-59.8689
Fasciolariidae	Fasciolaria insularis	182	-54.7596	-59.8689
Ranellidae	Fusitriton magellanicus	78	-54.7689	-64.8195
Callochitonidae	Callochiton puniceus	278	-54.8132	-63.7652
Marginellidae	Volvarina warrenii	278	-54.8132	-63.7652
Mopaliidae	Nuttalochiton hyadesi	278	-54.8132	-63.7652
Muricidae	Trophon ohlini	278	-54.8132	-63.7652
Buccinidae	Americominella longisetosa	607	-54.821	-60.7036
Buccinidae	Parabuccinum rauscherti	607	-54.821	-60.7036
Cochlespiridae	Aforia goniodes	607	-54.821	-60.7036
Fasciolariidae	Fasciolaria insularis	607	-54.821	-60.7036
Marginellidae	Volvarina sp.2	607	-54.821	-60.7036
Mopaliidae	Nuttalochiton hyadesi	607	-54.821	-60.7036
Muricidae	Trophon clenchi	607	-54.821	-60.7036
Naticidae	Falsilunatia carcellesi	607	-54.821	-60.7036
Volutidae	Miomelon scoresbyanum	607	-54.821	-60.7036
Volutidae	Provocator corderoi	607	-54.821	-60.7036
Volutidae	Zidona palliata	607	-54.821	-60.7036
Buccinidae	Americominella longisetosa	608	-54.8243	-60.6885
Marginellidae	Volvarina sp.1	1000	-54.8368	-61.5137
Callochitonidae	Callochiton puniceus	159	-54.844	-64.0069
Leptochitonidae	Leptochiton medinae	159	-54.844	-64.0069
Marginellidae	Volvarina warrenii	324	-54.8451	-63.8519
Callochitonidae	Callochiton puniceus	151	-54.8682	-64.2556
Calyptraeidae	Trochita pileolus	151	-54.8682	-64.2556
Calyptraeidae	Trochita pileus	151	-54.8682	-64.2556
Marginellidae	Volvarina warrenii	146	-54.8762	-64.2963
Volutidae	Odontocymbiola magellanica	146	-54.8762	-64.2963
Cochlespiridae	Aforia goniodes	467	-54.8845	-58.3995
Marginellidae	Volvarina warrenii	467	-54.8845	-58.3995
Muricidae	Trophon ohlini	467	-54.8845	-58.3995
Buccinidae	Parabuccinum polyspeirum	785	-54.887	-59.815
Cochlespiridae	Aforia goniodes	785	-54.887	-59.815
Fasciolariidae	Fasciolaria insularis	785	-54.887	-59.815
Marginellidae	Volvarina sp.1	785	-54.887	-59.815
Marginellidae	Volvarina warrenii	785	-54.887	-59.815
Muricidae	Trophon ohlini	785	-54.887	-59.815
Volutidae	Argentovoluta bottai	785	-54.887	-59.815
Volutidae	Miomelon scoresbyanum	785	-54.887	-59.815
Volutidae	Odontocymbiola pescalia	785	-54.887	-59.815
Callochitonidae	Callochiton puniceus	45	-54.9359	-67.1063
Calyptraeidae	Trochita pileolus	55	-54.9383	-67.0753
Callochitonidae	Callochiton puniceus	129	-54.957	-65.2261
Calyptraeidae	Trochita pileus	129	-54.957	-65.2261
Calyptraeidae	Trochita pileolus	64	-54.9661	-66.9178
Calyptraeidae	Trochita pileus	128	-54.9809	-65.3233
Ranellidae	Fusitriton magellanicus	128	-54.9809	-65.3233
Volutidae	Adelomelon ancilla	128	-54.9809	-65.3233
Callochitonidae	Callochiton puniceus	114	-55.0375	-65.8067
Mopaliidae	Nuttallochiton martiali	114	-55.0375	-65.8067
Callochitonidae	Callochiton puniceus	118	-55.0381	-65.7686
Volutidae	Odontocymbiola magellanica	115	-55.0464	-65.8729
Calyptraeidae	Trochita pileus	76	-55.0597	-66.1141
Naticidae	Falsilunatia carcellesi	76	-55.0597	-66.1141
Calyptraeidae	Trochita pileus	207	-55.0716	-66.031
Leptochitonidae	Leptochiton kerguelensis	207	-55.0716	-66.031
Ranellidae	Fusitriton magellanicus	207	-55.0716	-66.031
Volutidae	Adelomelon ancilla	207	-55.0716	-66.031
Callochitonidae	Callochiton puniceus	71	-55.1043	-66.469
Calyptraeidae	Trochita pileolus	71	-55.1043	-66.469
Buccinidae	Argeneuthria varicosa	585	-55.3567	-63.6353
Callochitonidae	Callochiton puniceus	585	-55.3567	-63.6353
Marginellidae	Volvarina dozei	585	-55.3567	-63.6353
Marginellidae	Volvarina warrenii	585	-55.3567	-63.6353
